# Supplementary material for: Reactivation of RNA metabolism underlies somatic restoration after adult reproductive diapause in C. elegans
Source: eLife. 2018 Aug 2;7:e36194. doi: 10.7554/eLife.36194 (PMC6089596; doi:10.7554/eLife.36194)
Supplement: Figure 1—source data 1. [file elife-36194-fig1-data1.xlsx]

## Sheet: N2 lifespans
N2 lifespan on FUDR repetition 1
	N	Mean	Std Dev	(95% CI)
control	92	16.8	0.53	15.76 ~ 17.85
control FUDR	90	14.74	0.49	13.78 ~ 15.71
post-ARD	80	17.56	0.59	16.41 ~ 18.72
post-ARD FUDR	119	14.41	0.36	13.70 ~ 15.12
Log-rank test
	Statistics
	Chi^2	P-value	Bonferroni P-value
control v.s. control FUDR	8.05	0.0045	0.0136
control v.s. post-ARD	1.9	0.168	0.5039
control v.s. post-ARD FUDR	20.47	6.1e-06	1.8e-05
control FUDR v.s. post-ARD	16.63	4.5e-05	0.0001
control FUDR v.s. post-ARD FUDR	0.01	0.9128	1
post-ARD v.s. post-ARD FUDR	38.89	0	0
N2 lifespan on FUDR repetition 2
	N	Mean	Std Dev	(95% CI)
control	94	19.26	0.51	18.26 ~ 20.25
control FUDR	123	15.48	0.46	14.59 ~ 16.37
post-ARD	123	18.15	0.58	17.00 ~ 19.29
post-ARD FUDR	115	14.44	0.46	13.55 ~ 15.34
Log-rank test
	Statistics
	Chi^2	P-value	Bonferroni P-value
control v.s. control FUDR	21.71	3.2e-06	9.5e-06
control v.s. post-ARD	0.23	0.6312	1
control v.s. post-ARD FUDR	48.46	0	0
control FUDR v.s. post-ARD	19.83	8.5e-06	2.5e-05
control FUDR v.s. post-ARD FUDR	2.7	0.1001	0.3002
post-ARD v.s. post-ARD FUDR	53.48	0	0
N2 lifespan on FUDR repetition 3
	N	Mean	Std Dev	(95% CI)
control	91	18.89	0.47	17.97 ~ 19.81
control FUDR	137	14.69	0.3	14.10 ~ 15.27
post-ARD	119	20.07	0.49	19.11 ~ 21.02
post-ARD FUDR	110	15.12	0.3	14.52 ~ 15.71
Log-rank test
	Statistics
	Chi^2	P-value	Bonferroni P-value
control v.s. control FUDR	63.58	0	0
control v.s. post-ARD	2.99	0.084	0.2521
control v.s. post-ARD FUDR	53.13	0	0
control FUDR v.s. post-ARD	105.08	0	0
control FUDR v.s. post-ARD FUDR	4.05	0.0442	0.1326
post-ARD v.s. post-ARD FUDR	89.97	0	0
