# Supplementary material for: Reactivation of RNA metabolism underlies somatic restoration after adult reproductive diapause in C. elegans
Source: eLife. 2018 Aug 2;7:e36194. doi: 10.7554/eLife.36194 (PMC6089596; doi:10.7554/eLife.36194)
Supplement: Figure 1—source data 2. [file elife-36194-fig1-data2.xlsx]

## Sheet: body length
N2 Body sizes in μm, Day4 adults at 20C, Repetition 1
	L4	control	control FUDR	ARD	Post-ARD	Post-ARD FUDR
N	11	9	10	11	11	10
Mean	0.647473	1.37269	1.16159	0.644776	0.96844	0.721474
Std	0.0617787	0.151738	0.115181	0.043989	0.0571133	0.0308032
SEM	0.018627	0.0505792	0.0364234	0.0132632	0.0172203	0.00974083
Conditions	p value
L4 vs control	2.22622e-11
Control vs control FUDR	0.00313829
ARD vs post-ARD	2.75363e-12
Post-ARD vs post-ARD FUDR	2.11697e-10
N2 Body sizes in μm, Day4 adults at 20C, Repetition 2
	L4	control	control FUDR	ARD	Post-ARD	Post-ARD FUDR
N	12	11	12	13	11	12
Mean	0.577575	1.24626	1.07153	0.592659	1.06419	0.656255
Std	0.0440945	0.111109	0.0489666	0.034338	0.0859223	0.0389851
SEM	0.012729	0.0335005	0.0141354	0.00952364	0.0259065	0.011254
Conditions	p value
L4 vs control	7.72446e-15
Control vs control FUDR	6.65368e-05
ARD vs post-ARD	9.45606e-15
Post-ARD vs post-ARD FUDR	1.25083e-12
