# Supplementary material for: Reactivation of RNA metabolism underlies somatic restoration after adult reproductive diapause in C. elegans
Source: eLife. 2018 Aug 2;7:e36194. doi: 10.7554/eLife.36194 (PMC6089596; doi:10.7554/eLife.36194)
Supplement: Figure 1—source data 3. [file elife-36194-fig1-data3.xlsx]

## Sheet: N2 pumping
N2 Pumping, Repetition 1
	L4	Control	Control FUDR	ARD	post-ARD	Post-ARD FUDR
N	10	10	10	10	10	10
Mean	243	258.4	254	93.2	252	65.6
Std	13.7356	8.4748	12.9615	26.7199	20.3087	27.7256
SEM	4.34358	2.67997	4.09878	8.44959	6.42218	8.76762
Conditions	p value
L4 vs control	0.00740065
Control vs control FUDR	0.380792
ARD vs post-ARD	1.34415e-11
Post-ARD vs post-ARD FUDR	1.34246e-12
N2 Pumping, Repetition 2
	L4	Control	Control FUDR	ARD	post-ARD	Post-ARD FUDR
N	10	10	10	10	10	10
Mean	303.2	265.2	254	113	247.6	72.8
Std	20.6387	11.4775	16.68	38.8072	7.16783	17.9679
SEM	6.52653	3.62951	5.27468	12.2719	2.26667	5.68194
Conditions	p value
L4 vs control	7.66921e-05
Control vs control FUDR	0.09728
ARD vs post-ARD	4.84074e-15
Post-ARD vs post-ARD FUDR	4.6451e-16
N2 Pumping, Repetition 3
	L4	Control	Control FUDR	ARD	post-ARD	Post-ARD FUDR
N	10	10	10	10	10	10
Mean	243.6	258.6	245.2	81.2	244.8	89.2
Std	16.9128	15.4359	11.1634	20.2254	11.4387	27.0012
SEM	5.34831	4.88126	3.53019	6.39583	3.61724	8.53854
Conditions	p value
L4 vs control	0.0529533
Control vs control FUDR	0.0391518
ARD vs post-ARD	1.49996e-14
Post-ARD vs post-ARD FUDR	1.94758e-12
