# Supplementary material for: Reactivation of RNA metabolism underlies somatic restoration after adult reproductive diapause in C. elegans
Source: eLife. 2018 Aug 2;7:e36194. doi: 10.7554/eLife.36194 (PMC6089596; doi:10.7554/eLife.36194)
Supplement: Figure 1—source data 4. [file elife-36194-fig1-data4.xlsx]

## Sheet: N2 thrashing
N2 Thrashing, Repetition 1
	L4	Control	Control FUDR	ARD	post-ARD	Post-ARD FUDR
N	10	10	10	10	10	10
Mean	84.2819	77.7467	96.6351	42.4651	65.1056	13.7318
Std	19.795	17.8694	18.2176	33.9635	19.6141	20.6274
SEM	6.25974	5.65081	5.76091	10.7402	6.20251	6.52296
N2 Thrashing, Repetition 2
	L4	Control	Control FUDR	ARD	post-ARD	Post-ARD FUDR
N	10	10	10	10	10	10
Mean	91.7941	79.5811	93.566	28.2977	72.913	47.4655
Std	16.1447	12.5735	16.0478	35.0607	17.1237	31.6599
SEM	5.1054	3.97608	5.07477	11.0872	5.415	10.0117
N2 Thrashing, Repetition 3
	L4	Control	Control FUDR	ARD	post-ARD	Post-ARD FUDR
N	10	10	10	10	10	10
Mean	98.5971	75.2826	94.8718	9.52381	61.4411	47.3577
Std	7.51905	16.734	9.25047	9.43982	9.69016	20.1275
SEM	2.37773	5.29177	2.92526	2.98513	3.0643	6.36487
N2 Thrashing, combined
	L4	Control	Control FUDR	ARD	post-ARD	Post-ARD FUDR
N	30	30	30	30	30	30
Mean	91.3535	78.2263	95.1164	26.959	65.9694	35.1552
Std	15.8908	15.3637	14.5294	30.7978	16.4062	28.4254
SEM	2.90125	2.80501	2.65269	5.62289	2.99534	5.18975
p values for combined values from 3 experiments
Conditions	p value
L4 vs control	0.00190655
Control vs control FUDR	5.12447e-05
ARD vs post-ARD	8.5309e-08
Post-ARD vs post-ARD FUDR	3.34653e-06
