# Supplementary material for: Reactivation of RNA metabolism underlies somatic restoration after adult reproductive diapause in C. elegans
Source: eLife. 2018 Aug 2;7:e36194. doi: 10.7554/eLife.36194 (PMC6089596; doi:10.7554/eLife.36194)
Supplement: Figure 2—source data 1. [file elife-36194-fig2-data1.xlsx]

## Sheet: glp-1 lifespans
N2 and glp-1 lifespan repetition 1 (only with recovered animals)
	N	Mean	Std Dev	(95% CI)
N2 control	72	16.54	0.51	15.54 ~ 17.54
N2 post-ARD	97	16.98	0.36	16.27 ~ 17.69
glp-1 control	128	21.79	0.52	20.77 ~ 22.81
glp-1 post-ARD	96	22.93	0.58	21.80 ~ 24.06
Log-rank test
Condition	Statistics
	Chi^2	P-value	Bonferroni P-value
N2 control v.s. N2 post-ARD (recovered)	0.02	0.8906	1
glp-1 control v.s. glp-1 post-ARD (recovered)	1.54	0.2149	0.6448
	% recovered
N2 post-ARD	76
glp-1 post-ARD	78
N2 and glp-1 lifespan repetition 2 (only with recovered animals)
	N	Mean	Std Dev	(95% CI)
N2 control	80	15.41	0.5	14.43 ~ 16.39
N2 post-ARD	110	16.16	0.45	15.28 ~ 17.05
glp-1 control	115	22.13	0.55	21.05 ~ 23.21
glp-1 post-ARD	88	20.85	0.6	19.67 ~ 22.04
Log-rank test
	Statistics
	Chi^2	P-value	Bonferroni P-value
N2 control v.s. N2 post-ARD	1.68	0.1955	0.5866
glp-1 control v.s. glp-1 post-ARD	2.9	0.0887	0.266
	% recovered
N2 post-ARD	85
glp-1 post-ARD	79
N2 and glp-1 lifespan repetition 3 (only with recovered animals)
	N	Mean	Std Dev	(95% CI)
N2 control	92	16.82	0.45	15.93 ~ 17.70
N2 post-ARD	80	15.39	0.57	14.27 ~ 16.51
glp-1 control	122	21.64	0.53	20.61 ~ 22.67
glp-1 post-ARD	93	22.32	0.64	21.07 ~ 23.57
Log-rank test
	Statistics
	Chi^2	P-value	Bonferroni P-value
N2 control v.s. N2 post-ARD (recovered)	2.55	0.11	0.3299
glp-1 control v.s. glp-1 post-ARD (recovered)	1.01	0.315	0.9449
	% recovered
N2 post-ARD	76
glp-1 post-ARD	81
