# Supplementary material for: Reactivation of RNA metabolism underlies somatic restoration after adult reproductive diapause in C. elegans
Source: eLife. 2018 Aug 2;7:e36194. doi: 10.7554/eLife.36194 (PMC6089596; doi:10.7554/eLife.36194)
Supplement: Figure 2—source data 2. [file elife-36194-fig2-data2.xlsx]

## Sheet: glp-1 pumping
glp-1 Pumping, Repetition 1
	L4	Control	Control FUDR	ARD	post-ARD	Post-ARD FUDR
N	10	10	10	10	10	10
Mean	232.4	238.6	230.8	118.6	235.8	94.4
Std	14.416	11.0373	11.7075	27.585	13.8066	43.1617
SEM	4.55875	3.4903	3.70225	8.72315	4.36603	13.6489
Conditions	p value
L4 vs control	0.294461
Control vs control FUDR	0.142668
ARD vs post-ARD	4.94845e-10
Post-ARD vs post-ARD FUDR	1.09659e-08
glp-1 Pumping, Repetition 2
	L4	Control	Control FUDR	ARD	post-ARD	Post-ARD FUDR
N	10	10	10	10	10	10
Mean	236	223.2	212	118	225.2	63.6
Std	10.328	18.9315	18.2574	46.8093	10.6333	54.7869
SEM	3.26599	5.98665	5.7735	14.8024	3.36254	17.3251
Conditions	p value
L4 vs control	0.0768316
Control vs control FUDR	0.194812
ARD vs post-ARD	1.37966e-06
Post-ARD vs post-ARD FUDR	3.40402e-08
glp-1 Pumping, Repetition 3
	L4	Control	Control FUDR	ARD	post-ARD	Post-ARD FUDR
N	10	10	10	10	10	10
Mean	229.8	205.2	208.8	113.6	216	37.2
Std	17.1127	16.1988	14.0855	38.8593	15.2315	47.1423
SEM	5.41151	5.1225	4.45421	12.2884	4.81664	14.9077
Conditions	p value
L4 vs control	0.00396937
Control vs control FUDR	0.602365
ARD vs post-ARD	3.78247e-07
Post-ARD vs post-ARD FUDR	1.12676e-09
