# Supplementary material for: Reactivation of RNA metabolism underlies somatic restoration after adult reproductive diapause in C. elegans
Source: eLife. 2018 Aug 2;7:e36194. doi: 10.7554/eLife.36194 (PMC6089596; doi:10.7554/eLife.36194)
Supplement: Figure 2—source data 3. [file elife-36194-fig2-data3.xlsx]

## Sheet: Estimation of Intestinal ploidy
Ploidy of intestinal nuclei in ARD animals (in diploid equivalents)
Trial 1
Mean	STD	SEM	N
16.8668	6.22517	2.07506	9
Trial 2
Mean	STD	SEM	N
15.0397	4.75234	1.27012	14
