# Supplementary material for: Reactivation of RNA metabolism underlies somatic restoration after adult reproductive diapause in C. elegans
Source: eLife. 2018 Aug 2;7:e36194. doi: 10.7554/eLife.36194 (PMC6089596; doi:10.7554/eLife.36194)
Supplement: Figure 2—source data 4. [file elife-36194-fig2-data4.xlsx]

## Sheet: cye-1 pumping
Cye-1 pumping, Repetition 1
	ARD	Post-ARD	Post-ARD FUDR
N	10	10	10
Mean	98.4	230.2	70.6
Std	27.2731	8.08015	18.1855
SEM	8.62451	2.55517	5.75075
Conditions	p value
ARD vs post-ARD	0.000284062
Post-ARD vs post-ARD FUDR	1.40722e-05
Cye-1 pumping, Repetition 2
	ARD	Post-ARD	Post-ARD FUDR
N	10	10	10
Mean	86.8	221.6	67.4
Std	25.7889	16.1603	19.0683
SEM	8.15516	5.11034	6.02993
Conditions	p value
ARD vs post-ARD	0.000100192
Post-ARD vs post-ARD FUDR	1.06977e-05
Cye-1 pumping, Repetition 3
	ARD	Post-ARD	Post-ARD FUDR
N	10	10	10
Mean	73.2	226.2	55.2
Std	19.1416	13.2816	14.9131
SEM	6.0531	4.2	4.71593
Conditions	p value
ARD vs post-ARD	1.81437e-05
Post-ARD vs post-ARD FUDR	2.58136e-06
