# Supplementary material for: Reactivation of RNA metabolism underlies somatic restoration after adult reproductive diapause in C. elegans
Source: eLife. 2018 Aug 2;7:e36194. doi: 10.7554/eLife.36194 (PMC6089596; doi:10.7554/eLife.36194)
Supplement: Figure 2—source data 5. [file elife-36194-fig2-data5.xlsx]

## Sheet: cye-1 recovery
Fraction of cye-1 (eh10) animals that morphologically recovered from ARD
Trial 1
	% recovered	N
Post-ARD	92.1053	38
Post-ARD FUDR	0	45
Trial 2
	% recovered	N
Post-ARD	88.2353	51
Post-ARD FUDR	0	42
Trial 3
	% recovered	N
Post-ARD	95.3488	43
Post-ARD FUDR	0	40
p values for recovery rates across 3 independent experiments
Condition		p value
ARD vs post-ARD		1.49876e-06
