# Supplementary material for: Reactivation of RNA metabolism underlies somatic restoration after adult reproductive diapause in C. elegans
Source: eLife. 2018 Aug 2;7:e36194. doi: 10.7554/eLife.36194 (PMC6089596; doi:10.7554/eLife.36194)
Supplement: Figure 2—source data 6. [file elife-36194-fig2-data6.xlsx]

## Sheet: glp-1 lifespans (complete)
N2 and glp-1 lifespan repetition 1 (all animals)
	N	Mean	Std Dev	(95% CI)
N2 control	72	16.54	0.51	15.54 ~ 17.54
N2 post-ARD	127	14.24	0.53	13.21 ~ 15.27
glp-1 control	128	21.79	0.52	20.77 ~ 22.81
glp-1 post-ARD	122	19.16	0.80	17.59 ~ 20.73
Log-rank test
Condition	Statistics
	Chi^2	P-value	Bonferroni P-value
N2 control v.s. N2 post-ARD (recovered)	3.49	0.0618	0.1855
glp-1 control v.s. glp-1 post-ARD (recovered)	0.85	0.3576	1
N2 and glp-1 lifespan repetition 2 (all animals)
	N	Mean	Std Dev	(95% CI)
N2 control	80	15.41	0.50	14.43 ~ 16.39
N2 post-ARD	130	14.72	0.49	13.76 ~ 15.67
glp-1 control	115	22.13	0.55	21.05 ~ 23.21
glp-1 post-ARD	111	17.69	0.76	16.20 ~ 19.18
Log-rank test
	Statistics
	Chi^2	P-value	Bonferroni P-value
N2 control v.s. N2 post-ARD	0.01	0.9392	1
glp-1 control v.s. glp-1 post-ARD	12.33	0.0004	0.0013
N2 and glp-1 lifespan repetition 3 (all animals)
	N	Mean	Std Dev	(95% CI)
N2 control	92	16.82	0.45	15.93 ~ 17.70
N2 post-ARD	105	13.04	0.61	11.85 ~ 14.23
glp-1 control	122	21.64	0.53	20.61 ~ 22.67
glp-1 post-ARD	115	19.09	0.81	17.50 ~ 20.67
Log-rank test
	Statistics
	Chi^2	P-value	Bonferroni P-value
N2 control v.s. N2 post-ARD (recovered)	12.3	0.0005	0.0014
glp-1 control v.s. glp-1 post-ARD (recovered)	0.7	0.403	1
