# Supplementary material for: Reactivation of RNA metabolism underlies somatic restoration after adult reproductive diapause in C. elegans
Source: eLife. 2018 Aug 2;7:e36194. doi: 10.7554/eLife.36194 (PMC6089596; doi:10.7554/eLife.36194)
Supplement: Figure 3—source data 1. [file elife-36194-fig3-data1.xlsx]

## Sheet: Polg-1 (ok1548) recovery
Fraction of polg-1 (ok1548) and polg-1 (ok1548/+) animals recovered after ARD
Trial 1	% recovered	N
Polg-1 (ok1548/+)	91.0256	78
Polg-1 (ok1548)	93.3333	90
Trial 2	% recovered	N
Polg-1 (ok1548/+)	92.8571	28
Polg-1 (ok1548)	100	26
Trial 3	% recovered	N
Polg-1 (ok1548/+)	91.25	80
Polg-1 (ok1548)	90.7895	76
p values for recovery rates across 3 independent experiments
Condition		p value
Polg-1 (ok1548) vs polg-1 (ok1548/+)		0.350485
