# Supplementary material for: Reactivation of RNA metabolism underlies somatic restoration after adult reproductive diapause in C. elegans
Source: eLife. 2018 Aug 2;7:e36194. doi: 10.7554/eLife.36194 (PMC6089596; doi:10.7554/eLife.36194)
Supplement: Figure 3—source data 2. [file elife-36194-fig3-data2.xlsx]

## Sheet: Recovery with uracil
Fraction of animals recovered in various conditions (no FUDR, FUDR, FUDR + Uracil, FUDR + Thymine)
Trial 1
	% recovered	N
no FUDR	90.6433	155
FUDR	0	0
FUDR + Thymine	0	0
FUDR + Uracil	87.3626	159
Trial 2
	% recovered	N
no FUDR	98.1481	106
FUDR	0	0
FUDR + Thymine	0	0
FUDR + Uracil	97.619	123
Trial 3
	% recovered	N
no FUDR	86.4865	111
FUDR	0	101
FUDR + Thymine	0	105
FUDR + Uracil	85.1064	94
p values for recovery rates across 3 independent experiments
Condition		p value
no FUDR vs FUDR + Uracil		0.753582
FUDR + Uracil vs FUDR		1.98304e-05
FUDR vs FUDR + Thymine		nan
