# Supplementary material for: Reactivation of RNA metabolism underlies somatic restoration after adult reproductive diapause in C. elegans
Source: eLife. 2018 Aug 2;7:e36194. doi: 10.7554/eLife.36194 (PMC6089596; doi:10.7554/eLife.36194)
Supplement: Figure 3—source data 3. [file elife-36194-fig3-data3.xlsx]

## Sheet: Recovery with bacterial mutants
Fraction of animals recovered on various bacterial food source
Trial 1
	% recovered	N
BW25113	89.6552	58
BW25113 FUDR	0	53
JW1226-1 (Δtdk) FUDR	0	51
BW2483-1 (Δupp) FUDR	82.6923	52
Trial 2
	% recovered	N
BW25113	94.2308	52
BW25113 FUDR	0	54
JW1226-1 (Δtdk) FUDR	0	58
BW2483-1 (Δupp) FUDR	80.3571	56
Trial 3
	% recovered	N
BW25113	92.3077	52
BW25113 FUDR	0	49
JW1226-1 (Δtdk) FUDR	0	44
BW2483-1 (Δupp) FUDR	83.6364	55
p values for recovery rates across 3 independent experiments
Condition		p value
BW25113 FUDR vs JW1226-1 FUDR		nan
BW25113 FUDR vs JW2483-1 FUDR		1.18297e-07
