# Supplementary material for: Reactivation of RNA metabolism underlies somatic restoration after adult reproductive diapause in C. elegans
Source: eLife. 2018 Aug 2;7:e36194. doi: 10.7554/eLife.36194 (PMC6089596; doi:10.7554/eLife.36194)
Supplement: Figure 3—source data 4. [file elife-36194-fig3-data4.xlsx]

## Sheet: mtDNA content
mtDNA level in L1, ARD and post-ARD glp-1 (e2141) animals relative to L1
Trial 1
	Mean	STD	SEM	N
L1	1	0.379221	0.134075	8
ARD	2.06454	1.11095	0.419898	7
post-ARD	2.08647	1.31008	0.585884	5
Condition		p value
L1 vs ARD		0.0238732
ARD vs post-ARD		0.975599
Trial 2
	Mean	STD	SEM	N
L1	1	0.985738	0.372574	7
ARD	2.21728	1.2378	0.55356	5
post-ARD	1.89345	0.527695	0.21543	6
Condition		p value
L1 vs ARD		0.0864726
ARD vs post-ARD		0.572907
Trial 3
	Mean	STD	SEM	N
L1	1	0.306561	0.125153	6
ARD	2.28517	0.738679	0.261162	8
post-ARD	1.72746	0.86749	0.500845	3
Condition		p value
L1 vs ARD		0.00182557
ARD vs post-ARD		0.312042
