# Supplementary material for: Reactivation of RNA metabolism underlies somatic restoration after adult reproductive diapause in C. elegans
Source: eLife. 2018 Aug 2;7:e36194. doi: 10.7554/eLife.36194 (PMC6089596; doi:10.7554/eLife.36194)
Supplement: Figure 3—source data 5. [file elife-36194-fig3-data5.xlsx]

## Sheet: Recovery with uridine
Fraction of animals recovered in various conditions (no FUDR, FUDR, FUDR + Uridine, FUDR+ Deoxyuridine, FUDR + Thymidine)
Trial 1
	% recovered	N
no FUDR	86.6667	45
FUDR	0	35
FUDR + Thymidine	0	41
FUDR + Uridine	85.7143	49
FUDR + Deoxyuridine	83.3333	48
Trial 2
	% recovered	N
no FUDR	95.6522	46
FUDR	0	43
FUDR + Thymidine	0	46
FUDR + Uridine	93.1818	44
FUDR + Deoxyuridine	95.122	41
Trial 3
	% recovered	N
no FUDR	93.1818	44
FUDR	0	38
FUDR + Thymidine	0	45
FUDR + Uridine	90.2439	41
FUDR + Deoxyuridine	91.3043	46
p values for recovery rates across 3 independent experiments
Condition		p value
no FUDR vs FUDR + Uridine		0.572047
no FUDR vs FUDR + Deoxyuridine		0.68517
FUDR + Uridine vs FUDR		2.05319e-06
FUDR + Deoxyridine vs FUDR		1.32168e-05
FUDR + Thymidine vs FUDR		nan
