# Supplementary material for: Reactivation of RNA metabolism underlies somatic restoration after adult reproductive diapause in C. elegans
Source: eLife. 2018 Aug 2;7:e36194. doi: 10.7554/eLife.36194 (PMC6089596; doi:10.7554/eLife.36194)
Supplement: Figure 4—source data 1. [file elife-36194-fig4-data1.xlsx]

## Sheet: Post-ARD nucleolar size
Nucleolar size in control and post-ARD animals, μm2
Trial 1
	Mean	STD	SEM	N
L4	9.97433	2.0872	0.239418	76
Control	14.5479	2.87697	0.525261	30
Control, FUDR	36.9732	9.05124	1.50854	36
ARD	5.4446	1.44941	0.221032	43
Post-ARD	17.5736	6.01187	1.13614	28
Post-ARD, FUDR	17.5773	5.29667	0.756668	49
Post-ARD, FUDR+Uracil	22.2567	4.08879	0.65473	39
Condition		p value
L4 vs control		7.37024e-15
Control vs Control FUDR		1.19566e-19
ARD vs post-ARD		9.2524e-20
Post-ARD vs post-ARD FUDR		0.997769
Post-ARD FUDR vs post-ARD FUDR + Uracil		1.80106e-05
Trial 2
	Mean	STD	SEM	N
L4	10.3475	2.43899	0.45291	29
Control	14.5988	3.33963	0.581355	33
Control, FUDR	36.9983	8.31634	1.57164	28
Control, FUDR + Uracil	26.8776	4.77855	0.937151	26
ARD	7.91434	2.45227	0.264435	86
Post-ARD	13.2022	3.5756	0.551727	42
Post-ARD, FUDR	11.4932	4.3734	0.644823	46
Post-ARD, FUDR+Uracil	13.585	4.55665	0.711629	41
Condition		p value
L4 vs control		4.59649e-07
Control vs Control FUDR		1.08988e-20
Control FUDR vs Control FUDR + Uracil		1.5221e-06
ARD vs post-ARD		3.37619e-17
Post-ARD vs post-ARD FUDR		0.0491465
Post-ARD FUDR vs post-ARD FUDR + Uracil		9.2656e-22
Trial 3
	Mean	STD	SEM	N
L4	11.8831	3.73514	0.463287	65
Control	15.0439	3.54692	0.608292	34
Control, FUDR	42.0651	7.27542	1.3067	31
Control, FUDR + Uracil	32.5142	5.93419	1.08343	30
ARD	5.65223	2.04063	0.270288	57
Post-ARD	15.7897	4.22933	0.66051	41
Post-ARD, FUDR	11.0999	2.69503	0.363397	55
Post-ARD, FUDR+Uracil	19.7491	6.73884	0.823281	67
Condition		p value
L4 vs control		9.70429e-05
Control vs Control FUDR		3.8785e-28
Control FUDR vs Control FUDR + Uracil		5.72743e-07
ARD vs post-ARD		2.36294e-28
Post-ARD vs post-ARD FUDR		2.18708e-09
Post-ARD FUDR vs post-ARD FUDR + Uracil		5.55305e-15
