# Supplementary material for: Reactivation of RNA metabolism underlies somatic restoration after adult reproductive diapause in C. elegans
Source: eLife. 2018 Aug 2;7:e36194. doi: 10.7554/eLife.36194 (PMC6089596; doi:10.7554/eLife.36194)
Supplement: Figure 4—source data 2. [file elife-36194-fig4-data2.xlsx]

## Sheet: Nucleolar size, AL conditions
Nucleolar size in AL WT and glp-1 (e2141) Day 4 adults grown at 25C, μm2
Trial 1
	Mean	STD	SEM	N
Fib-1::GFP	10.5793	2.76958	0.43791	40
Fib-1::GFP FUDR	27.27	8.39526	1.29542	42
Fib-1::GFP; glp-1 (e2141)	11.8941	2.66876	0.495576	29
Fib-1::GFP; glp-1 (e2141) FUDR	25.7148	4.24484	0.738931	33
Condition		p value
WT no FUDR vs WT + FUDR		1.65744e-19
Glp-1 no FUDR vs glp-1 + FUDR		4.21266e-22
Trial 2
	Mean	STD	SEM	N
Fib-1::GFP	13.7842	3.23168	0.571285	32
Fib-1::GFP FUDR	28.9587	8.17952	1.40278	34
Fib-1::GFP; glp-1 (e2141)	12.7027	3.26553	0.653106	25
Fib-1::GFP; glp-1 (e2141) FUDR	24.2597	5.77792	1.17941	24
Condition		p value
WT no FUDR vs WT + FUDR		6.7582e-12
Glp-1 no FUDR vs glp-1 + FUDR		3.77014e-08
Trial 3
	Mean	STD	SEM	N
Fib-1::GFP	14.1955	3.01929	0.52559	33
Fib-1::GFP FUDR	29.4338	8.26351	1.41718	34
Fib-1::GFP; glp-1 (e2141)	11.7958	3.28112	0.532267	38
Fib-1::GFP; glp-1 (e2141) FUDR	26.6379	6.31583	1.11649	32
Condition		p value
WT no FUDR vs WT + FUDR		1.02234e-14
Glp-1 no FUDR vs glp-1 + FUDR		1.77262e-19
