# Supplementary material for: Reactivation of RNA metabolism underlies somatic restoration after adult reproductive diapause in C. elegans
Source: eLife. 2018 Aug 2;7:e36194. doi: 10.7554/eLife.36194 (PMC6089596; doi:10.7554/eLife.36194)
Supplement: Figure 4—source data 3. [file elife-36194-fig4-data3.xlsx]

## Sheet: Nuclear and nucleolar sizes
Nuclear and nucleolar sizes in ARD and post-ARD animals, μm2
Trial 1
Nuclear sizes
	Mean	STD	SEM	N		Condition		p values
ARD	53.6674	13.3214	2.71922	23		ARD vs post-ARD		0.000148185
Post-ARD	73.776	19.0168	3.88179	23
Nucleolar sizes
	Mean	STD	SEM			Condition		p values
ARD	8.53435	2.12617	0.434003			ARD vs post-ARD		4.02962e-14
Post-ARD	16.4561	2.75044	0.561431
Nucleus/nucleolus ratio
	Mean	STD	SEM			Condition		p values
ARD	6.64175	2.10011	0.428683			ARD vs post-ARD		0.000129134
Post-ARD	4.53571	1.06224	0.216829
Trial 2
Nuclear sizes
	Mean	STD	SEM	N		Condition		p values
ARD	45.0767	9.24717	2.24277	17		ARD vs post-ARD		1.8345e-07
Post-ARD	73.9916	16.2941	3.64348	20
Nucleolar sizes
	Mean	STD	SEM			Condition		p values
ARD	6.67458	2.50296	0.607058			ARD vs post-ARD		1.11311e-06
Post-ARD	16.7827	6.69014	1.49596
Nucleus/nucleolus ratio
	Mean	STD	SEM			Condition		p values
ARD	7.26639	1.82747	0.443227			ARD vs post-ARD		5.46812e-06
Post-ARD	4.70732	1.02613	0.229449
