# Supplementary material for: Reactivation of RNA metabolism underlies somatic restoration after adult reproductive diapause in C. elegans
Source: eLife. 2018 Aug 2;7:e36194. doi: 10.7554/eLife.36194 (PMC6089596; doi:10.7554/eLife.36194)
Supplement: Figure 5—source data 1. [file elife-36194-fig5-data1.xlsx]

## Sheet: RNA analysis
Analysis of RNA using TapeStation system
Post-ARD animals
Trial 1	Total RNA, % of no FUDR condition				rRNA/total				28S/18S
Condition	Mean	Std	SEM	N	Mean	Std	SEM	N	Mean	Std	SEM	N
no FUDR	100	24.571	14.1861	3	71.4948	0.922104	0.532377	3	1.66667	0.057735	0.0333333	3
FUDR+Ura	50.0652	8.24171	4.75835	3	63.6241	0.700798	0.404606	3	1.73333	0.057735	0.0333333	3
FUDR	4.56696	0.249219	0.143887	3	53.4233	2.28729	1.32057	3	1.13333	0.11547	0.0666667	3
ARD	2.92047	0.31397	0.181271	3	65.87	1.31045	0.756589	3	1.53333	0.057735	0.0333333	3
Condition		p value						p value				p value
Post-ARD FUDR vs post-ARD FUDR + Uracil		0.00066949						0.00179184				0.00129298
Post-ARD no FUDR vs post-ARD FUDR		0.00254375						0.000221951				0.00201873
Post-ARD FUDR vs ARD		0.00206297						0.00121743				0.00582069
Trial 2	Total RNA, % of no FUDR condition				rRNA/total				28S/18S
Condition	Mean	Std	SEM	N	Mean	Std	SEM	N	Mean	Std	SEM	N
no FUDR	100	13.2428	7.64574	3	72.3861	1.27439	0.735767	3	1.76667	0.057735	0.0333333	3
FUDR+Ura	50.4528	13.4944	7.79102	3	67.4716	2.88899	1.66796	3	1.7	0	0	3
FUDR	6.24989	0.444507	0.256636	3	52.5323	1.79673	1.03734	3	1.16667	0.057735	0.0333333	3
ARD	3.70737	0.139895	0.0807682	3	65.7058	1.06207	0.613188	3	1.56667	0.057735	0.0333333	3
Condition		p value						p value				p value
Post-ARD FUDR vs post-ARD FUDR + Uracil		0.00477081						0.00160371				8.92165e-05
Post-ARD no FUDR vs post-ARD FUDR		0.000254615						9.83207e-05				0.000219511
Post-ARD FUDR vs ARD		0.000699287						0.000397635				0.00105756
Trial 3	Total RNA, % of no FUDR condition				rRNA/total				28S/18S
Condition	Mean	Std	SEM	N	Mean	Std	SEM	N	Mean	Std	SEM	N
no FUDR	100			1	73.3796			1	1.8			1
FUDR+Ura	140.278			1	66.9967			1	1.9			1
FUDR	7.53086			1	63.9216			1	1.8			1
ARD	7.87037			1	53.2787			1	1.2			1
Control animals
Trial 1	Total RNA, % of no FUDR condition				rRNA/total				28S/18S
Condition	Mean	Std	SEM	N	Mean	Std	SEM	N	Mean	Std	SEM	N
no FUDR	100	11.2094	6.47177	3	70.5585	1.3791	0.796221	3	1.8	1.8	1.8	3
FUDR	79.358	6.66063	3.84552	3	65.6467	3.91721	2.2616	3	1.56667	1.6	1.6	3
Condition		p value						p value				p value
control vs control FUDR		0.0517988						0.109868				0.00219213
Trial 2	Total RNA, % of no FUDR condition				rRNA/total				28S/18S
Condition	Mean	Std	SEM	N	Mean	Std	SEM	N	Mean	Std	SEM	N
no FUDR	100	18.1165	10.4596	3	71.8065	0.866325	0.500173	3	1.8	0	0	3
FUDR	80.0905	10.006	5.77699	3	67.8612	0.798483	0.461004	3	1.63333	0.057735	0.0333333	3
Condition		p value						p value				p value
control vs control FUDR		0.170998						0.00439435				0.00749043
